# Supplementary material for: Assessment of Drought and Zinc Stress Tolerance of Novel Miscanthus Hybrids and Arundo donax Clones Using Physiological, Biochemical, and Morphological Traits
Source: Biology (Basel). 2023 Dec 14;12(12):1525. doi: 10.3390/biology12121525 (PMC10741058; doi:10.3390/biology12121525)
Supplement: Supplementary file 1 [file biology-12-01525-s001.zip]

Archive with 1 entries (1 files):
- biology-2759949-supplementary.pdf
